# Supplementary material for: Google Street View-Derived Neighborhood Characteristics in California Associated with Coronary Heart Disease, Hypertension, Diabetes
Source: Int J Environ Res Public Health. 2021 Oct 3;18(19):10428. doi: 10.3390/ijerph181910428 (PMC8507846; doi:10.3390/ijerph181910428)
Supplement: Supplementary file 1 [file ijerph-18-10428-s001.zip]

Archive with 1 entries (1 files):
- ijerph-1367890-supplementary.pdf
